# Supplementary material for: Reliability of Two Recently Developed Procedures Assessing Biological Maturity by Ultrasound Imaging—A Pilot Study
Source: Children (Basel). 2024 Mar 9;11(3):326. doi: 10.3390/children11030326 (PMC10968870; doi:10.3390/children11030326)
Supplement: Supplementary file 1 [file children-11-00326-s001.zip]

Archive with 1 entries (1 files):
- children-2890406-supplementary.pdf
